# Supplementary material for: Single-cell SNP analyses and interpretations based on RNA-Seq data for colon cancer research
Source: Sci Rep. 2016 Sep 28;6:34420. doi: 10.1038/srep34420 (PMC5039670; doi:10.1038/srep34420)
Supplement: Supplementary Tables [file srep34420-s1.xls]

## Sheet: Title
	Supplementary information for “Single-cell SNP analyses and interpretations based on RNA-Seq data for colon cancer Research”
	Jiahuan Chen1,2,3, Qian Zhou2, Yangfan Wang3, Kang Ning1,2,*
	1 Key Laboratory of Molecular Biophysics of the Ministry of Education, College of Life Science and Technology, Huazhong University of Science and Technology, Wuhan, Hubei, China， 430074
	2 Bioinformatics Group of Single Cell Center, Shandong Key Laboratory of Energy Genetics and CAS Key Laboratory of Biofuels, Qingdao Institute of Bioenergy and Bioprocess Technology, Chinese Academy of Sciences, Qingdao, Shandong, China 266101
	3 College of Marine Life, Ocean University of China, Qingdao, Shandong, China 266000
	*Corresponding author
	E-mail: ningkang@hust.edu.cn

## Sheet: Supplementary Table 1
	Supplementary Table 1. Enriched GO Slims among single cells based on SNP calling results by GeMS
	Category		GO Slims	Significance
	Biological process		cellular.protein.modification.process	p-value = 0.002881
			signal.transduction	p-value = 0.001852
			biosynthetic process	p-value = 5.646e-05
			cellular nitrogen compound metabolic process	p-value = 8.73e-05
			immune system process	p-value = 0.0006364
			response to stress	p-value = 3.487e-05
			small molecule metabolic process	p-value = 4.26e-05
			transport	p-value = 0.001235
	Molecular Function		Ion.binding	p-value = 0.001278
	Cellular component		cytoplasm	p-value = 9.458e-07
			cytosol	p-value = 1.221e-12
			Nucleoplasm	p-value = 3.493e-08
			nucleus	p-value = 3.252e-06
			organelle	p-value = 1.887e-06
			plasma membrane	p-value = 0.0004033
			protein complex	p-value = 3.295e-07

## Sheet: Supplementary Table 2
Supplementary Table 2. Colon cancer-related gene list
ADCY1					Related References:
ADCY2					Redston, M., Carcinogenesis in the GI tract: from morphology to genetics and back again. Modern Pathology, 2001. 14(3): p. 236-245.
ADCY3					Smith, G., et al., Mutations in APC, Kirsten-ras, and p53—alternative genetic pathways to colorectal cancer. Proceedings of the National Academy of Sciences, 2002. 99(14): p. 9433-9438.
ADCY4					Cho, K.-H., S. Baek, and M.-H. Sung, Wnt pathway mutations selected by optimal β-catenin signaling for tumorigenesis. FEBS letters, 2006. 580(15): p. 3665-3670.
ADCY5					Xiao, J.-H., et al., Adenomatous polyposis coli (APC)-independent regulation of β-catenin degradation via a retinoid X receptor-mediated pathway. Journal of Biological Chemistry, 2003. 278(32): p. 29954-29962.
ADCY6					Shao, J., et al., Prostaglandin E2 stimulates the β-catenin/T cell factor-dependent transcription in colon cancer. Journal of Biological Chemistry, 2005. 280(28): p. 26565-26572.
ADCY7					Buchanan, F.G., et al., Role of β-arrestin 1 in the metastatic progression of colorectal cancer. Proceedings of the National Academy of Sciences of the United States of America, 2006. 103(5): p. 1492-1497.
ADCY8					Sancho, E., E. Batlle, and H. Clevers, Signaling pathways in intestinal development and cancer. Annu. Rev. Cell Dev. Biol., 2004. 20: p. 695-723.
ADCY9					Lawes, D., et al., The role of MLH1, MSH2 and MSH6 in the development of multiple colorectal cancers. British journal of cancer, 2005. 93(4): p. 472-477.
AKT1					Woodford-Richens, K., et al., SMAD4 mutations in colorectal cancer probably occur before chromosomal instability, but after divergence of the microsatellite instability pathway. Proceedings of the National Academy of Sciences, 2001. 98(17): p. 9719-9723.
APC					Liu, J., et al., Mediation of the DCC apoptotic signal by DIP13α. Journal of Biological Chemistry, 2002. 277(29): p. 26281-26285.
ATF1					Kindler, H.L. and K.L. Shulman, Metastatic colorectal cancer. Current treatment options in oncology, 2001. 2(6): p. 459-471.
AXIN1
AXIN2
BCL2L1
BLM
BRAF
CCND1
CCND2
CDH1
CDKN1A
CTNNB1
DCC
E2F4
EGFR
EIF3H
ERBB3
FBXW7
FHIT
FOXQ1
GNB1
GNB2
GNB3
GNB4
GNB5
GNG11
GNG2
GNG3
GNG4
GNG5
GNG7
GNG8
GNGT1
GNGT11
GNGT12
GNGT13
GNGT2
GRB2
GSK3B
H2AFZ
IFNG
IFNGR1
IFNGR2
IL6
IL6R
KRAS
LEF1
LEFTY2
MAP2K1
MAP2K2
MAP2K3
MAP2K4
MAP2K5
MAPK1
MAPK3
MAPK6
MBD4
MHL1
MLC1
MLH1
MLH3
MMP1
MSH2
MSH3
MSH6
MYC
NFKB1
NFKB2
NKD1
PIK3C2A
PIK3C2B
PIK3C2G
PIK3C3
PIK3CA
PIK3CB
PIK3CD
PIK3R1
PIK3R2
PIK3R3
PIK3R4
PIK3R5
PMS2
POU5F1B
PSMC1
PSMC2
PSMC3
PSMC4
PSMC5
PSMC6
PSMD1
PSMD10
PSMD11
PSMD12
PSMD13
PSMD14
PSMD2
PSMD3
PSMD6
PSMD7
PSMD8
PSMD9
PSME1
PSME2
PSME3
PSME5
PTEN
RAD50
RAP1B
REL
RELA
RELB
RHPN2
SLC9A9
SMAD1
SMAD2
SMAD4
SOS1
SOS2
SOX9
STAT1
STAT3
TBX19
TCF3
TCF4
TCF7L2
TET2
TET3
TGFB1
TGFB2
TGFB3
TGFBR1
TGFBR2
TLR1
TLR10
TLR2
TLR3
TLR4
TLR5
TLR6
TLR7
TLR8
TLR9
TNFRSF1A
TP53
UTP23
VEGFA
WNT1
WNT10A
WNT10B
WNT16
WNT2
WNT2B
WNT3
WNT3A
WNT4
WNT5A
WNT5B
WNT6
WNT7A
WNT7B
WNT8A
WNT8B
WNT9A
WNTB
ZBTB7C

## Sheet: Supplementary Table 3
	Supplementary Table 3. Mutation Frequency among 96 cells and matched GO Terms of Cancer-related Genes based on SNP calling results by GATK
		Cancer related genes of Molecular Function category
		Gene	Sample Occurrence	GO Slim
		ADCY6	10	ciliumintracellular;plasma membrane
		ATF1	7	nucleoplasmnucleus;protein complex
		AXIN2	10	cytoplasmcytoplasmic membrane-bounded vesicle;cytoskeleton;cytosol;Golgi apparatus;microtubule organizing center;nucleoplasm;nucleus;organelle;plasma membrane;protein complex
		CCND1	8	cytosolintracellular;nucleoplasm;nucleus;protein complex
		CDH1	9	cytoplasmcytoskeleton;endosome;extracellular region;organelle;plasma membrane;protein complex
		CTNNB1	4	cytoplasmcytosol;microtubule organizing center;nucleoplasm;nucleus;organelle;plasma membrane;protein complex
		E2F4	10	nucleoplasmnucleus;protein complex
		EGFR	4	cytoplasmendosome;extracellular space;nucleus;plasma membrane;protein complex
		EIF3H	12	cytosolorganelle;protein complex
		FOXQ1	3	nucleus
		GNB4	61	organelleplasma membrane
		GNG7	6	organelleplasma membrane;protein complex
		H2AFZ	89	chromosomenuclear chromosome;nucleus;organelle;protein complex
		IFNGR1	7	plasma membrane
		IFNGR2	30	endoplasmic reticulumplasma membrane
		MAP2K1	10	cytoplasmcytosol;endoplasmic reticulum;endosome;Golgi apparatus;intracellular;microtubule organizing center;mitochondrion;nucleus;organelle;plasma membrane;protein complex
		MAPK1	45	cytoplasmcytoskeleton;cytosol;endosome;Golgi apparatus;microtubule organizing center;mitochondrion;nucleoplasm;nucleus;organelle;protein complex
		MAPK6	11	cytoplasmcytosol;nucleoplasm;nucleus
		MSH3	10	nuclear chromosomenucleoplasm;nucleus;protein complex
		MYC	14	cytosolnucleolus;nucleoplasm;nucleus;organelle;protein complex
		NKD1	5	cytoplasmplasma membrane;protein complex
		PIK3C2A	16	cytoplasmcytoplasmic membrane-bounded vesicle;cytosol;Golgi apparatus;intracellular;nucleus;organelle;plasma membrane;protein complex
		PIK3C2B	35	cytoplasmcytoplasmic membrane-bounded vesicle;cytosol;endoplasmic reticulum;nucleus;plasma membrane;protein complex
		PIK3C3	5	cytoplasmcytoplasmic membrane-bounded vesicle;cytosol;endosome;peroxisome;protein complex;vacuole
		PIK3CA	5	cytoplasmcytosol;plasma membrane;protein complex
		PIK3CD	5	cytoplasmcytosol;lysosome;plasma membrane;protein complex
		PIK3R4	5	cytosolendosome;organelle;protein complex;vacuole
		PMS2	4	cytoplasmcytoskeleton;nucleoplasm;nucleus;protein complex
		PSMC1	39	cytoplasmcytosol;nucleoplasm;nucleus;protein complex
		PSMC2	21	cytoplasmcytosol;nucleoplasm;nucleus;organelle;protein complex
		PSMC3	13	cytosolnucleoplasm;nucleus;organelle;protein complex
		PSMC5	3	cytoplasmcytosol;nucleoplasm;nucleus;organelle;protein complex
		PSMC6	22	cytosolnucleoplasm;nucleus;organelle;protein complex
		PSMD10	12	cytoplasmcytoskeleton;cytosol;nucleoplasm;nucleus;protein complex
		PSMD13	50	cytosolnucleoplasm;nucleus;organelle;protein complex
		PSMD14	79	cytosolnucleoplasm;nucleus;organelle;protein complex
		PSMD3	4	cytoplasmcytosol;nucleoplasm;nucleus;organelle;protein complex
		PSMD7	16	cytosolnucleoplasm;nucleus;organelle;protein complex
		PSMD8	14	cytosolnucleoplasm;nucleus;organelle;protein complex
		PSME1	4	cytoplasmcytosol;nucleoplasm;organelle;protein complex
		PSME2	89	cytosolnucleoplasm;organelle;protein complex
		RAD50	9	nucleoplasmnucleus;protein complex
		RHPN2	14	cytoplasmcytosol;nucleoplasm;organelle
		SLC9A9	3	endosome
		SMAD4	6	cytoplasmcytosol;intracellular;microtubule organizing center;nucleoplasm;nucleus;organelle;protein complex
		SOS1	14	cytosolintracellular;plasma membrane
		SOS2	4	cytosol
		SOX9	15	nucleoplasmnucleus;protein complex
		STAT1	6	cytoplasmcytosol;nucleolus;nucleoplasm;nucleus
		TBX19	3	nucleus
		TCF3	3	cytoplasmnucleoplasm;nucleus;protein complex
		TET3	3	cytoplasmnucleus
		TLR1	4	plasma membraneprotein complex
		TLR5	4	plasma membrane
		TLR6	13	plasma membraneprotein complex
		TLR7	27	cytoplasmcytoplasmic membrane-bounded vesicle;endoplasmic reticulum;endosome;lysosome;plasma membrane;protein complex
		TNFRSF1A	5	extracellular regionextracellular space;mitochondrion;plasma membrane;protein complex
		UTP23	34	nucleolus
		WNT10B	3	extracellular regionextracellular space;proteinaceous extracellular matrix
		WNT3	7	extracellular regionextracellular space;organelle;plasma membrane;proteinaceous extracellular matrix
		WNT7B	11	extracellular regionextracellular space;organelle;plasma membrane;proteinaceous extracellular matrix
		Cancer related genes of Biological Process category
		Gene	Sample Occurrence	GO Slim Term
		ADCY6	10	biosynthetic processcell-cell signaling;cellular nitrogen compound metabolic process;generation of precursor metabolites and energy;homeostatic process;immune system process;response to stress;signal transduction;small molecule metabolic process;transmembrane transport;transport
		ATF1	7	biosynthetic processcellular nitrogen compound metabolic process;cellular protein modification process;immune system process;macromolecular complex assembly;protein complex assembly;response to stress;signal transduction
		AXIN2	10	anatomical structure developmentcell death;cell differentiation;cell proliferation;chromosome organization;DNA metabolic process;signal transduction
		CCND1	8	anatomical structure developmentbiosynthetic process;cell cycle;cell differentiation;cell division;cell proliferation;cellular nitrogen compound metabolic process;cellular protein modification process;response to stress;signal transduction;transport
		CDH1	9	anatomical structure developmentcell adhesion;cell death;cell junction organization;cellular component assembly;extracellular matrix organization;membrane organization;plasma membrane organization;signal transduction
		CTNNB1	4	anatomical structure developmentanatomical structure formation involved in morphogenesis;biosynthetic process;cell adhesion;cell-cell signaling;cell death;cell differentiation;cell junction organization;cell morphogenesis;cell motility;cell proliferation;cellular component assembly;cellular nitrogen compound metabolic process;developmental maturation;embryo development;homeostatic process;immune …
		E2F4	10	anatomical structure developmentanatomical structure formation involved in morphogenesis;biosynthetic process;cell cycle;cell differentiation;cellular component assembly;cellular nitrogen compound metabolic process;circulatory system process;homeostatic process;signal transduction
		EGFR	4	anatomical structure developmentcell adhesion;cell motility;cell proliferation;cellular protein modification process;immune system process;neurological system process;response to stress;signal transduction;vesicle-mediated transport
		EIF3H	12	ribonucleoprotein complex assemblytranslation
		FOXQ1	3	biosynthetic processcell differentiation;cellular nitrogen compound metabolic process
		GNB4	61	anatomical structure developmentgeneration of precursor metabolites and energy;signal transduction;small molecule metabolic process
		GNG7	6	cell-cell signalinggeneration of precursor metabolites and energy;response to stress;signal transduction;small molecule metabolic process
		IFNGR1	7	signal transduction
		IFNGR2	30	signal transduction
		MAP2K1	10	aginganatomical structure development;anatomical structure formation involved in morphogenesis;autophagy;catabolic process;cell differentiation;cell motility;cell proliferation;cellular protein modification process;cytoskeleton-dependent intracellular transport;immune system process;locomotion;mitochondrion organization;mitotic nuclear division;protein complex assembly;response to stress;signal t…
		MAPK1	45	anatomical structure developmentanatomical structure formation involved in morphogenesis;biosynthetic process;cell-cell signaling;cell cycle;cell death;cell proliferation;cellular nitrogen compound metabolic process;cellular protein modification process;immune system process;locomotion;neurological system process;nucleocytoplasmic transport;response to stress;signal transduction;small molecule me…
		MAPK6	11	cell cyclecellular protein modification process;signal transduction
		MSH3	10	chromosome organizationDNA metabolic process;immune system process;response to stress
		MYC	14	biosynthetic processcell death;cellular nitrogen compound metabolic process;cellular protein modification process;chromosome organization;generation of precursor metabolites and energy;homeostatic process;response to stress;signal transduction;transport
		NKD1	5	anatomical structure developmentcell differentiation;signal transduction
		PIK3C2A	16	biosynthetic processcell motility;cellular protein modification process;circulatory system process;immune system process;lipid metabolic process;locomotion;macromolecular complex assembly;protein complex assembly;response to stress;signal transduction;small molecule metabolic process;transport;vesicle-mediated transport
		PIK3C2B	35	biosynthetic processcell motility;cellular protein modification process;immune system process;lipid metabolic process;locomotion;response to stress;signal transduction;small molecule metabolic process
		PIK3C3	5	autophagybiosynthetic process;catabolic process;cellular component assembly;cellular protein modification process;immune system process;lipid metabolic process;protein maturation;response to stress;signal transduction;small molecule metabolic process;transport;vesicle-mediated transport
		PIK3CA	5	anatomical structure developmentanatomical structure formation involved in morphogenesis;autophagy;biosynthetic process;carbohydrate metabolic process;catabolic process;cell motility;cellular protein modification process;homeostatic process;immune system process;lipid metabolic process;locomotion;mitochondrion organization;response to stress;signal transduction;small molecule metabolic process
		PIK3CD	5	biosynthetic processcell adhesion;cell differentiation;cell motility;cellular protein modification process;homeostatic process;immune system process;lipid metabolic process;locomotion;response to stress;signal transduction;small molecule metabolic process;transport;vesicle-mediated transport
		PIK3R4	5	autophagybiosynthetic process;catabolic process;cellular protein modification process;immune system process;lipid metabolic process;protein targeting;response to stress;signal transduction;small molecule metabolic process;transport;vacuolar transport
		PMS2	4	cellular nitrogen compound metabolic processDNA metabolic process;immune system process;response to stress
		PSMC1	39	catabolic processcell cycle;cell death;cellular nitrogen compound metabolic process;cellular protein modification process;immune system process;response to stress;signal transduction;small molecule metabolic process;symbiosis, encompassing mutualism through parasitism
		PSMC2	21	catabolic processcell cycle;cell death;cell differentiation;cellular nitrogen compound metabolic process;cellular protein modification process;immune system process;response to stress;signal transduction;small molecule metabolic process;symbiosis, encompassing mutualism through parasitism
		PSMC3	13	anatomical structure developmentcatabolic process;cell cycle;cell death;cellular nitrogen compound metabolic process;cellular protein modification process;immune system process;response to stress;signal transduction;small molecule metabolic process;symbiosis, encompassing mutualism through parasitism
		PSMC5	3	biosynthetic processcatabolic process;cell cycle;cell death;cellular nitrogen compound metabolic process;cellular protein modification process;immune system process;response to stress;signal transduction;small molecule metabolic process;symbiosis, encompassing mutualism through parasitism
		PSMC6	22	catabolic processcell cycle;cell death;cellular nitrogen compound metabolic process;cellular protein modification process;immune system process;response to stress;signal transduction;small molecule metabolic process;symbiosis, encompassing mutualism through parasitism
		PSMD10	12	catabolic processcell cycle;cell death;cellular nitrogen compound metabolic process;cellular protein modification process;immune system process;macromolecular complex assembly;protein complex assembly;response to stress;signal transduction;small molecule metabolic process;symbiosis, encompassing mutualism through parasitism
		PSMD13	50	catabolic processcell cycle;cell death;cellular nitrogen compound metabolic process;cellular protein modification process;immune system process;macromolecular complex assembly;protein complex assembly;response to stress;signal transduction;small molecule metabolic process;symbiosis, encompassing mutualism through parasitism
		PSMD14	79	catabolic processcell cycle;cell death;cellular nitrogen compound metabolic process;cellular protein modification process;DNA metabolic process;immune system process;response to stress;signal transduction;small molecule metabolic process;symbiosis, encompassing mutualism through parasitism
		PSMD3	4	catabolic processcell cycle;cell death;cellular nitrogen compound metabolic process;cellular protein modification process;immune system process;response to stress;signal transduction;small molecule metabolic process;symbiosis, encompassing mutualism through parasitism
		PSMD7	16	catabolic processcell cycle;cell death;cellular nitrogen compound metabolic process;cellular protein modification process;immune system process;response to stress;signal transduction;small molecule metabolic process;symbiosis, encompassing mutualism through parasitism
		PSMD8	14	catabolic processcell cycle;cell death;cellular nitrogen compound metabolic process;cellular protein modification process;immune system process;macromolecular complex assembly;protein complex assembly;response to stress;signal transduction;small molecule metabolic process;symbiosis, encompassing mutualism through parasitism
		PSME1	4	catabolic processcell cycle;cell death;cellular nitrogen compound metabolic process;cellular protein modification process;immune system process;response to stress;signal transduction;small molecule metabolic process;symbiosis, encompassing mutualism through parasitism
		PSME2	89	catabolic processcell cycle;cell death;cellular nitrogen compound metabolic process;cellular protein modification process;immune system process;response to stress;signal transduction;small molecule metabolic process;symbiosis, encompassing mutualism through parasitism
		RAD50	9	biosynthetic processcellular nitrogen compound metabolic process;chromosome organization;DNA metabolic process;homeostatic process;response to stress;symbiosis, encompassing mutualism through parasitism
		RHPN2	14	signal transduction
		SLC9A9	3	homeostatic processtransmembrane transport;transport
		SMAD4	6	anatomical structure developmentanatomical structure formation involved in morphogenesis;biosynthetic process;cell differentiation;cell morphogenesis;cell proliferation;cellular nitrogen compound metabolic process;embryo development;growth;homeostatic process;macromolecular complex assembly;protein complex assembly;response to stress;signal transduction
		SOS1	14	cell motilitycellular protein modification process;homeostatic process;immune system process;response to stress;signal transduction
		SOS2	4	homeostatic processimmune system process;signal transduction
		SOX9	15	anatomical structure developmentanatomical structure formation involved in morphogenesis;biosynthetic process;cell adhesion;cell differentiation;cell morphogenesis;cell proliferation;cellular nitrogen compound metabolic process;cellular protein modification process;cytoskeleton organization;extracellular matrix organization;growth;homeostatic process;macromolecular complex assembly;protein comple…
		STAT1	6	anatomical structure developmentbiosynthetic process;cell death;cell differentiation;cell motility;cell proliferation;cellular nitrogen compound metabolic process;circulatory system process;homeostatic process;immune system process;response to stress;signal transduction;symbiosis, encompassing mutualism through parasitism
		TBX19	3	anatomical structure developmentbiosynthetic process;cellular nitrogen compound metabolic process
		TCF3	3	anatomical structure developmentbiosynthetic process;cell adhesion;cell differentiation;cellular nitrogen compound metabolic process;cellular protein modification process;DNA metabolic process;immune system process
		TET2	3	anatomical structure developmentcarbohydrate metabolic process;catabolic process;cell cycle;cell differentiation;cellular nitrogen compound metabolic process;cellular protein modification process;DNA metabolic process;homeostatic process;small molecule metabolic process
		TET3	3	carbohydrate metabolic processcellular protein modification process;DNA metabolic process
		TLR1	4	immune system processresponse to stress;signal transduction
		TLR5	4	anatomical structure developmentimmune system process;response to stress;signal transduction
		TLR6	13	immune system processresponse to stress;signal transduction
		TLR7	27	cellular protein modification processimmune system process;response to stress;signal transduction
		TNFRSF1A	5	immune system processlipid metabolic process;protein complex assembly;response to stress;signal transduction;small molecule metabolic process;symbiosis, encompassing mutualism through parasitism
		UTP23	34	cellular nitrogen compound metabolic process
		WNT10B	3	anatomical structure developmentanatomical structure formation involved in morphogenesis;cell differentiation;cell proliferation;lipid metabolic process;neurological system process;signal transduction
		WNT3	7	anatomical structure developmentanatomical structure formation involved in morphogenesis;cell differentiation;cell morphogenesis;signal transduction
		WNT7B	11	anatomical structure developmentcell adhesion;cell death;cell differentiation;cell proliferation;embryo development;growth;homeostatic process;signal transduction
		Cancer related genes of Molecular Function category
		Gene	Sample Occurrence	GO Slim Term
		ADCY6	10	enzyme bindingion binding;lyase activity
		ATF1	7	DNA bindingnucleic acid binding transcription factor activity
		AXIN2	10	enzyme bindingenzyme regulator activity
		CCND1	8	enzyme bindingenzyme regulator activity;kinase activity;transcription factor activity, protein binding;transcription factor binding
		CDH1	9	cytoskeletal protein bindingion binding
		CTNNB1	4	DNA bindingenzyme binding;nucleic acid binding transcription factor activity;signal transducer activity;transcription factor activity, protein binding;transcription factor binding
		E2F4	10	DNA bindingnucleic acid binding transcription factor activity;transcription factor binding
		EGFR	4	cytoskeletal protein bindingDNA binding;enzyme binding;enzyme regulator activity;ion binding;kinase activity;signal transducer activity
		EIF3H	12	RNA bindingtranslation factor activity, RNA binding
		FOXQ1	3	DNA bindingnucleic acid binding transcription factor activity
		GNB4	61	signal transducer activity
		GNG7	6	signal transducer activity
		H2AFZ	89	DNA binding
		IFNGR1	7	signal transducer activity
		IFNGR2	30	signal transducer activity
		MAP2K1	10	enzyme bindingenzyme regulator activity;ion binding;kinase activity;phosphatase activity;signal transducer activity
		MAPK1	45	DNA bindingenzyme binding;ion binding;kinase activity;signal transducer activity;transcription factor binding
		MAPK6	11	enzyme bindingion binding;kinase activity;signal transducer activity
		MSH3	10	ATPase activityDNA binding;enzyme binding;ion binding
		MYC	14	DNA bindingnucleic acid binding transcription factor activity;transcription factor binding
		NKD1	5	ion binding
		PIK3C2A	16	ion bindingkinase activity;lipid binding
		PIK3C2B	35	ion bindingkinase activity;lipid binding
		PIK3C3	5	ion bindingkinase activity
		PIK3CA	5	enzyme regulator activityion binding;kinase activity
		PIK3CD	5	ion bindingkinase activity
		PIK3R4	5	ion bindingkinase activity
		PMS2	4	ATPase activityDNA binding;ion binding;nuclease activity
		PSMC1	39	ATPase activityion binding;RNA binding;transcription factor binding
		PSMC2	21	ATPase activityion binding;transcription factor binding
		PSMC3	13	ATPase activityion binding;transcription factor activity, protein binding;transcription factor binding
		PSMC5	3	ATPase activityion binding;transcription factor activity, protein binding;transcription factor binding
		PSMC6	22	ATPase activityion binding;protein binding, bridging;transcription factor binding
		PSMD10	12	transcription factor binding
		PSMD13	50	structural molecule activity
		PSMD14	79	enzyme regulator activityion binding;peptidase activity
		PSMD3	4	enzyme regulator activity
		PSME1	4	enzyme regulator activity
		PSME2	89	enzyme regulator activity
		RAD50	9	ATPase activityDNA binding;helicase activity;ion binding;nuclease activity;protein binding, bridging
		SLC9A9	3	transmembrane transporter activity
		SMAD4	6	DNA bindingion binding;nucleic acid binding transcription factor activity;signal transducer activity;transcription factor activity, protein binding;transcription factor binding
		SOS1	14	DNA bindingenzyme regulator activity
		SOS2	4	DNA binding
		SOX9	15	DNA bindingenzyme binding;kinase activity;nucleic acid binding transcription factor activity;RNA binding;transcription factor binding
		STAT1	6	DNA bindingenzyme binding;nucleic acid binding transcription factor activity;signal transducer activity
		TBX19	3	DNA bindingnucleic acid binding transcription factor activity
		TCF3	3	DNA bindingenzyme binding;nucleic acid binding transcription factor activity;transcription factor activity, protein binding;transcription factor binding
		TET2	3	DNA bindingion binding;oxidoreductase activity
		TET3	3	DNA bindingion binding;oxidoreductase activity
		TLR1	4	signal transducer activity
		TLR6	13	lipid bindingsignal transducer activity
		TLR7	27	RNA bindingsignal transducer activity
		TNFRSF1A	5	signal transducer activity
		UTP23	34	RNA bindingrRNA binding
